# Supplementary material for: Impact of the COVID-19 Pandemic on Staging Oncologic PET/CT Imaging and Patient Outcome in a Public Healthcare Context: Overview and Follow Up of the First Two Years of the Pandemic
Source: Cancers (Basel). 2023 Nov 10;15(22):5358. doi: 10.3390/cancers15225358 (PMC10670509; doi:10.3390/cancers15225358)
Supplement: Supplementary file 1 [file cancers-15-05358-s001.zip]

Archive with 1 entries (1 files):
- cancers-2646122-supplementary.pdf
